# Supplementary material for: Supplementing L-Citrulline Can Extend Lifespan in C. elegans and Attenuate the Development of Aging-Related Impairments of Glucose Tolerance and Intestinal Barrier in Mice
Source: Biomolecules. 2023 Oct 26;13(11):1579. doi: 10.3390/biom13111579 (PMC10669166; doi:10.3390/biom13111579)
Supplement: Supplementary file 1 [file biomolecules-13-01579-s001.zip]

Archive with 1 entries (1 files):
- biomolecules-2640887-supplementary.pdf
